# Supplementary material for: Kruppel-Like Factor 4 Positively Regulates Autoimmune Arthritis in Mouse Models and Rheumatoid Arthritis in Patients via Modulating Cell Survival and Inflammation Factors of Fibroblast-Like Synoviocyte
Source: Front Immunol. 2018 Jun 27;9:1339. doi: 10.3389/fimmu.2018.01339 (PMC6030377; doi:10.3389/fimmu.2018.01339)
Supplement: Supplementary file 2 [file data_sheet_2.xlsx]

## Sheet: Sheet1
IL-6	IL-1b	mmp9	mmp13	bcl2
0.676107	0.493036	0.90441	0.650533	0.821495
0.359567	0.269499	0.781895	0.570261	0.617071
0.694962	0.559889	0.85464	0.524748	0.625685
				0.754455
