# Supplementary material for: Kruppel-Like Factor 4 Positively Regulates Autoimmune Arthritis in Mouse Models and Rheumatoid Arthritis in Patients via Modulating Cell Survival and Inflammation Factors of Fibroblast-Like Synoviocyte
Source: Front Immunol. 2018 Jun 27;9:1339. doi: 10.3389/fimmu.2018.01339 (PMC6030377; doi:10.3389/fimmu.2018.01339)
Supplement: Supplementary file 3 [file data_sheet_3.xlsx]

## Sheet: Sheet1
Fig 6G left panel
bcl2	IL-6	mmp2	mmp12	mmp13	IFN-g
0.412865	0.840416	0.898786	0.71374	0.725898	0.699681
0.359013	0.608846	0.55929	0.283969	0.763705	0.504792
0.383695	0.843018	0.793651	0.576336	0.606805	0.361022
right panel
bcl2	IL-6	mmp2	mmp12	mmp13	IFN-g
0.752508	0.881828	0.423293	0.389	0.525045	0.561337
0.29097	0.525776	0.513899	0.522	0.716637	0.638664
0.227258	0.548222	0.478184	0.481	0.914223	0.45179
